# Supplementary material for: Running a journal club in 2020: reflections and challenges
Source: BJPsych Bull. 2020 Nov 13:1–4. doi: 10.1192/bjb.2020.121 (PMC7711334; doi:10.1192/bjb.2020.121)
Supplement: Supplementary file 1 [file S2056469420001217sup.zip]

Archive with 3 entries (3 files):
- S2056469420001217sup001.pdf
- S2056469420001217sup002.pdf
- S2056469420001217sup003.pdf
